# Supplementary material for: Impact of stopping contact precautions on vanA plasmid transmission, Northern California, 2021–2023
Source: Antimicrob Steward Healthc Epidemiol. 2026 May 12;6(1):e140. doi: 10.1017/ash.2026.10392 (PMC13162067; doi:10.1017/ash.2026.10392)
Supplement: Rodriguez-Nava et al. supplementary material [file S2732494X26103921sup001.xlsx]

## Sheet: Supplementary_data
sample	contigs	genome_length	mean_coverage	genus	species	vanA status
FM001	9	3280695	87	Enterococcus	faecium	+
FM002	8	3274423	100	Enterococcus	faecium	+
FM003	7	3226920	39	Enterococcus	faecium	+
FM004	5	3214612	98	Enterococcus	faecium	+
FM006	5	3164676	110	Enterococcus	faecium	+
FM007	7	3179402	99	Enterococcus	faecium	+
FM009	42	1174805	4	Enterococcus	faecium
FM011	3	2714468	100	Enterococcus	faecium
FM012	5	3231396	95	Enterococcus	faecium	+
FM013	7	3204247	99	Enterococcus	faecium	+
FM014	12	3151766	102	Enterococcus	faecium	+
FM015	8	3100489	118	Enterococcus	faecium	+
FM016	8	3279173	101	Enterococcus	faecium	+
FM017	5	3162676	100	Enterococcus	faecium	+
FM018	7	3095000	98	Enterococcus	faecium	+
FM019	6	3219996	100	Enterococcus	faecium	+
FM021	12	3273058	100	Enterococcus	faecium	+
FM022	7	3210010	98	Enterococcus	faecium
FM023	6	3122761	72	Enterococcus	faecium
FM024	5	3153412	100	Enterococcus	faecium	+
FM025	4	3243506	100	Enterococcus	faecium	+
FM026	2	3074673	99	Enterococcus	faecium	+
FM027	13	3193110	96	Enterococcus	faecium	+
FM028	5	3172792	102	Enterococcus	faecium	+
FM029	6	3164968	99	Enterococcus	faecium	+
FM030	8	3295075	91	Enterococcus	faecium	+
FM031	2	2655048	89	Enterococcus	faecium
FM032	12	3299650	73	Enterococcus	faecium	+
FM033	2	2852990	99	Enterococcus	faecium
FM034	10	3264090	66	Enterococcus	faecium	+
FM035	52	4055617	42	Enterococcus	faecium	+
FM036	26	3279120	73	Enterococcus	faecium	+
FM037	4	3038616	97	Enterococcus	faecium	+
FM038	11	3215344	99	Enterococcus	faecium	+
FM039	9	3014762	73	Enterococcus	faecium
FM040	4	2814055	97	Enterococcus	faecium
FM041	5	3153577	101	Enterococcus	faecium	+
FM042	6	3024982	98	Enterococcus	faecium
FM043	5	3191455	99	Enterococcus	faecium	+
FM044	4	3184207	101	Enterococcus	faecium
FM045	8	3191504	96	Enterococcus	faecium	+
FM046	6	3149119	99	Enterococcus	faecium	+
FM047	6	3129505	97	Enterococcus	faecium	+
FM048	10	3338706	100	Enterococcus	faecium	+
FM049	7	3151002	99	Enterococcus	faecium	+
FM050	6	3287019	89	Enterococcus	faecium	+
FM051	5	3379274	98	Enterococcus	faecium	+
FM052	4	3187909	97	Enterococcus	faecium	+
FM053	8	3117186	99	Enterococcus	faecium
FM054	3	2538625	99	Enterococcus	faecium
FM055	6	3205371	99	Enterococcus	faecium	+
FM056	2	2902373	99	Enterococcus	faecium
FM057	6	3135934	31	Enterococcus	faecium	+
FM058	7	3178468	77	Enterococcus	faecium
FM059	7	3275238	99	Enterococcus	faecium	+
FM060	8	3311229	99	Enterococcus	faecium	+
FM061	7	3216067	47	Enterococcus	faecium
FM062	7	3176961	60	Enterococcus	faecium
FM063	7	3237478	100	Enterococcus	faecium	+
FM064	7	3265077	103	Enterococcus	faecium
EF001	1	2793102	100	Enterococcus	faecalis
EF002	1	2920745	100	Enterococcus	faecalis
EF003	1	2729737	100	Enterococcus	faecalis
EF004	1	2729615	100	Enterococcus	faecalis
EF005	1	2729741	88	Enterococcus	faecalis
EF006	4	3067673	99	Enterococcus	faecalis
EF007	2	2985047	100	Enterococcus	faecalis
EF008	2	3054392	100	Enterococcus	faecalis
EF009	2	2972686	35	Enterococcus	faecalis
EF010	2	2957026	89	Enterococcus	faecalis
EF011	9	3143174	99	Enterococcus	faecalis
EF012	2	2830123	100	Enterococcus	faecalis
EF014	2	3264550	101	Enterococcus	faecalis
EF015	2	2830125	100	Enterococcus	faecalis
EF016	3	3061035	102	Enterococcus	faecalis
EF017	3	3040212	77	Enterococcus	faecalis
EF018	2	3000612	100	Enterococcus	faecalis
EF019	10	3308868	101	Enterococcus	faecalis
EF020	3	2976550	99	Enterococcus	faecalis
EF021	3	3040213	86	Enterococcus	faecalis
EF023	4	3096534	79	Enterococcus	faecalis
EF024	3	3076076	100	Enterococcus	faecalis
EF025	3	2981386	71	Enterococcus	faecalis
EF026	3	3066684	99	Enterococcus	faecalis
EF027	3	3001508	83	Enterococcus	faecalis
EF028	2	2860183	99	Enterococcus	faecalis
EF029	2	2990038	89	Enterococcus	faecalis
EF030	1	2945128	102	Enterococcus	faecalis
EF031	2	2990416	92	Enterococcus	faecalis
EF032	5	3070982	100	Enterococcus	faecalis
EF033	5	2895371	99	Enterococcus	faecalis
EF034	2	2968738	98	Enterococcus	faecalis
EF035	5	3018253	98	Enterococcus	faecalis
EF036	5	3018236	98	Enterococcus	faecalis
EF037	3	3058324	99	Enterococcus	faecalis
EF038	6	3098314	99	Enterococcus	faecalis
EF039	2	3000868	100	Enterococcus	faecalis
EF041	5	3124308	100	Enterococcus	faecalis
EF042	3	2930658	100	Enterococcus	faecalis
EF043	1	2877699	100	Enterococcus	faecalis
EF044	1	2803673	100	Enterococcus	faecalis
EF045	3	3127503	99	Enterococcus	faecalis
EF046	2	3119814	101	Enterococcus	faecalis
EF047	2	3177376	83	Enterococcus	faecalis
EF048	1	2818082	100	Enterococcus	faecalis
EF049	1	2801172	100	Enterococcus	faecalis
EF050	1	2720664	100	Enterococcus	faecalis
EF051	3	3129327	100	Enterococcus	faecalis
EF052	5	2987199	101	Enterococcus	faecalis
EF053	2	3046184	100	Enterococcus	faecalis
EF054	2	3003384	101	Enterococcus	faecalis
EF055	4	3179247	66	Enterococcus	faecalis
EF056	1	2944614	100	Enterococcus	faecalis
EF057	4	3084617	99	Enterococcus	faecalis
EF058	3	2981817	99	Enterococcus	faecalis
EF059	2	3131891	66	Enterococcus	faecalis
EF060	2	2924611	100	Enterococcus	faecalis
EF061	2	2984053	101	Enterococcus	faecalis
EF062	2	3060707	100	Enterococcus	faecalis
EF063	2	2789658	100	Enterococcus	faecalis
EF064	3	3319142	99	Enterococcus	faecalis
EF065	2	2996653	98	Enterococcus	faecalis
EF066	2	2997731	100	Enterococcus	faecalis
EF067	2	2829879	100	Enterococcus	faecalis
EF068	3	3038614	101	Enterococcus	faecalis
EF069	2	3037713	103	Enterococcus	faecalis
EF070	3	2942192	93	Enterococcus	faecalis
EF071	4	3001264	99	Enterococcus	faecalis
EF072	6	3104227	98	Enterococcus	faecalis
EF073	1	2923072	100	Enterococcus	faecalis
EF074	1	2898238	102	Enterococcus	faecalis
EF075	7	3116555	99	Enterococcus	faecalis
EF076	3	2772577	88	Enterococcus	faecalis
EF077	3	3042094	68	Enterococcus	faecalis
EF078	6	2923545	99	Enterococcus	faecalis
EF079	3	2848570	95	Enterococcus	faecalis
EF080	2	3003246	75	Enterococcus	faecalis
EF081	2	3003230	101	Enterococcus	faecalis
EF082	4	3159151	75	Enterococcus	faecalis
EF083	2	2985216	84	Enterococcus	faecalis
EF084	2	2986503	100	Enterococcus	faecalis
EF085	1	2944608	100	Enterococcus	faecalis
EF086	1	2944614	98	Enterococcus	faecalis
EF087	1	2944637	100	Enterococcus	faecalis
EF088	2	2984051	100	Enterococcus	faecalis
EF089	2	3021788	93	Enterococcus	faecalis
EF090	2	2929253	94	Enterococcus	faecalis
EF091	2	2984052	100	Enterococcus	faecalis
EF_B_01	3	3197731	87	Enterococcus	faecalis
EF_B_02	5	3122044	64	Enterococcus	faecalis
EF_B_03	2	3046182	100	Enterococcus	faecalis
EF_B_04	1	2980566	100	Enterococcus	faecalis
EF_B_05	2	2975228	101	Enterococcus	faecalis
EF_B_06	6	3047016	101	Enterococcus	faecalis
EF_B_07	2	3010065	99	Enterococcus	faecalis
EF_B_08	2	3040477	89	Enterococcus	faecalis
EF_B_09	1	2731774	99	Enterococcus	faecalis
EF_B_10	6	3204014	66	Enterococcus	faecalis
EF_B_11	5	3415422	103	Enterococcus	faecalis	+
EF_B_12	1	2911590	98	Enterococcus	faecalis
EF_B_13	1	2714082	101	Enterococcus	faecalis
EF_B_14	1	2843421	60	Enterococcus	faecalis
EF_B_15	2	3001118	100	Enterococcus	faecalis
EF_B_16	2	2877473	100	Enterococcus	faecalis
EF_B_17	2	3001116	100	Enterococcus	faecalis
EF_B_18	5	3013475	99	Enterococcus	faecalis
EF_B_19	9	3336146	99	Enterococcus	faecalis
EF_B_20	2	2912225	100	Enterococcus	faecalis
EF_B_21	2	2968774	100	Enterococcus	faecalis
EF_B_22	2	2961781	87	Enterococcus	faecalis
EF_B_23	4	3154930	99	Enterococcus	faecalis
EF_B_24	2	3067207	100	Enterococcus	faecalis
EF_B_25	1	2787596	100	Enterococcus	faecalis
EF_B_26	3	2986001	99	Enterococcus	faecalis
EF_B_27	5	2981561	98	Enterococcus	faecalis
EF_B_28	2	2938826	101	Enterococcus	faecalis
EF_B_29	7	3194225	98	Enterococcus	faecalis
EF_B_30	9	3301964	100	Enterococcus	faecalis
EF_B_31	3	3051022	99	Enterococcus	faecalis
EF_B_32	2	2978015	91	Enterococcus	faecalis
EF_B_33	3	3255405	99	Enterococcus	faecalis
EF_B_34	2	2980370	98	Enterococcus	faecalis
EF_B_35	1	2753517	100	Enterococcus	faecalis
EF_B_36	1	2918894	100	Enterococcus	faecalis
EF_B_37	5	3228943	69	Enterococcus	faecalis
EF_B_38	1	2729072	100	Enterococcus	faecalis
EF_B_39	2	2846982	100	Enterococcus	faecalis
EF_B_40	10	3228005	97	Enterococcus	faecium	+
EF_B_41	2	3010087	97	Enterococcus	faecalis
EF_B_42	2	2863085	100	Enterococcus	faecalis
EF_B_43	2	2883641	100	Enterococcus	faecalis
EF_B_44	3	3116068	91	Enterococcus	faecalis
EF_B_45	1	2775089	103	Enterococcus	faecalis
EF_B_46	2	3012084	100	Enterococcus	faecalis
EF_B_47	2	2863083	100	Enterococcus	faecalis
EF_B_48	3	2999652	100	Enterococcus	faecalis
EF_B_49	5	3262852	102	Enterococcus	faecalis
EF_B_50	1	2722058	99	Enterococcus	faecalis
EF_B_51	4	2905137	100	Enterococcus	faecalis
EF_B_52	2	3112320	61	Enterococcus	faecalis
EF_B_53	1	2857708	98	Enterococcus	faecalis
EF_B_54	3	3103721	97	Enterococcus	faecalis
EF_B_56	2	2861499	99	Enterococcus	faecalis
EF_B_57	2	2820408	97	Enterococcus	faecalis
EF_B_58	2	3037092	97	Enterococcus	faecalis
EF_B_59	2	3036551	98	Enterococcus	faecalis
EF_B_60	5	3028030	97	Enterococcus	faecalis
EF_B_61	3	3097277	97	Enterococcus	faecalis
EF_B_62	4	3104708	97	Enterococcus	faecalis
EF_B_64	4	2905137	81	Enterococcus	faecalis
EF_B_65	1	2912017	98	Enterococcus	faecalis
EF_B_66	1	2804721	96	Enterococcus	faecalis
EF_B_67	1	2804715	97	Enterococcus	faecalis
EF_B_68	4	3056605	97	Enterococcus	faecalis
EF_B_69	6	3091000	97	Enterococcus	faecalis
EF_B_70	2	3086563	74	Enterococcus	faecalis
EF_B_71	1	2904090	99	Enterococcus	faecalis
EF_B_73	1	2714024	99	Enterococcus	faecalis
EF_B_74	2	2843949	98	Enterococcus	faecalis
EF_B_75	1	2844994	97	Enterococcus	faecalis
EF_B_76	3	2814513	98	Enterococcus	faecalis
EF_B_77	4	3146168	98	Enterococcus	faecalis
EF_B_78	1	2916062	100	Enterococcus	faecalis
EF_B_81	3	2830773	98	Enterococcus	faecalis
EF_B_82	2	2978051	100	Enterococcus	faecalis
EF_B_83	4	3067945	100	Enterococcus	faecalis
EF_B_84	2	2995658	99	Enterococcus	faecalis
FM_B_01	7	3195694	91	Enterococcus	faecium
FM_B_02	8	3193288	99	Enterococcus	faecium
FM_B_03	10	3255471	99	Enterococcus	faecium
FM_B_04	13	3289201	93	Enterococcus	faecium	+
FM_B_05	238	2417640	9	Enterococcus	faecium	+
FM_B_06	6	3216729	95	Enterococcus	faecium	+
FM_B_07	7	3137902	101	Enterococcus	faecium	+
FM_B_08	13	3313434	101	Enterococcus	faecium	+
FM_B_09	11	3303350	82	Enterococcus	faecium	+
FM_B_10	5	3138726	64	Enterococcus	faecium
FM_B_11	8	3216619	54	Enterococcus	faecium	+
FM_B_12	11	2587951	96	Enterococcus	faecium
FM_B_13	1	2609032	100	Enterococcus	faecium
FM_B_14	7	3189112	99	Enterococcus	faecium	+
FM_B_15	37	3129792	25	Enterococcus	faecium	+
FM_B_16	7	3206466	96	Enterococcus	faecium	+
FM_B_17	9	3272732	98	Enterococcus	faecium	+
FM_B_18	8	3263130	67	Enterococcus	faecium
FM_B_19	9	3191082	40	Enterococcus	faecium
FM_B_20	8	3319600	92	Enterococcus	faecium	+
FM_B_21	5	2930804	100	Enterococcus	faecium
FM_B_22	3	3044598	100	Enterococcus	faecium	+
FM_B_23	10	3416313	100	Enterococcus	faecium
FM_B_24	8	3166396	99	Enterococcus	faecium
FM_B_25	9	3263271	99	Enterococcus	faecium
FM_B_26	8	3200978	70	Enterococcus	faecium
FM_B_27	6	3202261	100	Enterococcus	faecium	+
FM_B_30	7	3204766	98	Enterococcus	faecium	+
FM_B_31	12	3224757	81	Enterococcus	faecium	+
FM_B_32	4	3037192	99	Enterococcus	faecium
FM_B_33	14	3181723	54	Enterococcus	faecium	+
FM_B_35	8	3233968	68	Enterococcus	faecium	+
FM_B_36	9	3154736	67	Enterococcus	faecium
FM_B_37	1	2664289	100	Enterococcus	faecium
FM_B_38	10	3148938	63	Enterococcus	faecium	+
FM_B_39	2	2631380	100	Enterococcus	faecium
FM_B_40	4	2905138	98	Enterococcus	faecalis
FM_B_41	17	3043170	66	Enterococcus	faecium
FM_B_42	16	3222075	86	Enterococcus	faecium	+
FM_B_43	8	3236632	98	Enterococcus	faecium	+
FM_B_44	9	2878610	98	Enterococcus	faecium
FM_B_45	6	3199569	97	Enterococcus	faecium
FM_B_46	2	2853297	101	Enterococcus	faecium
FM_B_47	4	2818533	99	Enterococcus	faecium
FM_B_48	9	3261828	98	Enterococcus	faecium	+
FM_B_49	9	3257535	98	Enterococcus	faecium	+
FM_B_50	9	3310612	98	Enterococcus	faecium	+
